# Supplementary material for: Spatial analyses of threats to ecosystem service hotspots in Greater Durban, South Africa
Source: PeerJ. 2018 Oct 26;6:e5723. doi: 10.7717/peerj.5723 (PMC6204817; doi:10.7717/peerj.5723)
Supplement: Data S1 [file peerj-06-5723-s001.zip]

Archive with 3 entries (2 files):
- Raw data.xlsx
- __MACOSX/
- __MACOSX/._Raw data.xlsx
