# Supplementary material for: Spatial analyses of threats to ecosystem service hotspots in Greater Durban, South Africa
Source: PeerJ. 2018 Oct 26;6:e5723. doi: 10.7717/peerj.5723 (PMC6204817; doi:10.7717/peerj.5723)
Supplement: Data S1 [file peerj-06-5723-s001.zip › Raw data.xlsx]

## Sheet: Hotspot within CBAs
Calcs of overlap between EGS and CBAs
		Total count TCBA	55126	% Hotspot within CBA	Total count ECBA	3115		Total count FCBA	10130		Total count PA	8841		% HS within D'MOSS
	Hotspot Area	Terrestrial CBA (count)	Terrestrial CBA (ha)	Terrestrial CBA	Estuaries CBA (count)	Estuaries CBA (ha)	Estuaries CBA	Freshwater CBA (count)	Freshwater CBA (ha)	Freshwater CBA	Protected Areas (count)	Protected Areas (ha)	Protected Areas	DMOSS Count	DMOSS (ha)	DMOSS
Carbon storage	80691.2	44314	33464.2	41.4719	1722	1300.39	1.61156	6543	4941.02	6.12337	7489	5655.4	7.00869	81241	61350	76.0306
Water yield	33391.5	9271	2317.75	6.94114	0	0	0	1726	431.5	1.29225	934	233.5	0.69928	14089	3522.25	10.5483
Flood attenuation - Population	2609.08	1640	1238.46	47.4675	0	0	0	150	113.274	4.34154	174	131.398	5.03618	2381	1798.04	68.9146
Flood attenuation - public infrastructure	3844.52	2497	1885.64	49.0474	1	0.755161	0.0196425	177	133.663	3.47673	282	212.955	5.53919	3835	2896.04	75.3291
Flood attenuation - private infrastructure	4365.59	2912	2199.03	50.3719	1	0.755161	0.017298	198	149.522	3.42501	455	343.598	7.8706	4427	3343.1	76.5784
Sediment retention - dams	10550.4	3969	2997.23	28.4089	0	0	0	414	312.637	2.96328	448	338.312	3.20664	7645	5773.21	54.7205
Sediment retention - sewer pipes	3978.19	1723	1301.14	32.7069	49	37.0029	0.930144	195	147.256	3.70159	480	362.477	9.11161	2600	1963.42	49.3546
Sediment retention - storm drains	3181.49	1416	1069.31	33.6103	32	24.1652	0.759555	121	91.3745	2.87207	383	289.227	9.09092	2119	1600.19	50.2968
Sediment retention harbour	1953.6	1013	764.978	39.1574	0	0	0	59	44.5545	2.28064	376	283.941	14.5342	1397	1054.96	54.0008
Nutrient retention - dams	410.05	66	49.8406	12.1548	0	0	0	33	24.9203	6.07738	4	3.02064	0.736653	210	158.584	38.6743
Nutrient retention - estuaries	172.18	34	25.6755	14.912	0	0	0	21	15.8584	9.21035	2	1.51032	0.877176	82	61.9232	35.9642
Phosphorus retention - dams	114.78	25	18.879	16.448	0	0	0	4	3.02064	2.63168	0	0	0	72	54.3716	47.3703
Phosphorus retention - estuaries	137.44	36	27.1858	19.7801	2	1.51032	1.0989	6	4.53097	3.29669	4	3.02064	2.19779	49	37.0029	26.9229
Average				30.1906			0.341315			3.97635			5.06992			51.1312
Area = grid cell count * 7551.61m2 (grid cell area - 86.9*86.9m)
Area per grid cell		7551.61m2/10000 =			0.755161	ha
% of CBA layer containing the hotspot
ha per grid cellid cell Wyield	0.25

## Sheet: Combined ESHS_richness
Hotspot Richness	Count	Total hactares
0	161075	121638	40.104	Em count	303305	ha of EM	229044
1	107465	81153.4	26.7564
2	24295	18346.6	6.04891	Count EM where es hotspots exist			142230		Ha/grid cell	0.755161		EM count = 303305		303305
3	6761	5105.64	1.68334	Area EM where es hotspots exist (ha)			107407
4	2790	2106.9	0.694647	% ES hotspots within EMA			46.8934
5	729	550.512	0.181505
6	159	120.071	0.0395874
7	28	21.1445	0.00697137	Count 0 es ranges			79796
8	1	0.755161	0.000248977	Count EM where es range exist			223509
9	2	1.51032	0.000497955	% ES range within EMA			73.6912
			75.5161
Range Richness	Count	Total hactares	%EM
0	79796	60258.8	19.8674
1	118583	89549.3	29.5245
2	67069	50647.9	16.6987
3	28103	21222.3	6.99701
4	6008	4537.01	1.49586
5	2833	2139.37	0.705353
6	797	601.863	0.198435
7	94	70.9851	0.0234039
8	15	11.3274	0.00373466
9	7	5.28613	0.00174284
		168785	75.5161

## Sheet: Dev apps
	Number of EIAs	Number of Sand-winning applications	% EIAs in hotspot	% sandwinning in hotspot
Carbon	164	105	68.6192	86.7769
Water yield	17	8	7.11297	6.61157
Flood attenuation Pop	3	0	1.25523	0
Flood attenuation public infrastructure	2	1	0.83682	0.826446
Flood attenuation private infrastructure	5	1	2.09205	0.826446
Sediment retention - dams	5	3	2.09205	2.47934
Sediment retention - sewer pipes	19	2	7.94979	1.65289
Sediment retention - storm drains	16	1	6.69456	0.826446
Sediment retention harbour	7	0	2.92887	0
Nutrient retention - dams	0	0	0	0
Nutrient retention - estuaries	0	0	0	0
Phosphorus retention - dams	0	0	0	0
Phosphorus retention - estuaries	1	0	0.41841	0
Total	239	121	100	100
Total EIAs	658		% of total EIAs in HS	36.3222
Total sand winning	144		% of total SWs in HS	84.0278

## Sheet: SDPowcchs
	Area = grid cell count * 7551.61m2 (grid cell area - 86.9*86.9m)
	Area per grid cell	7551.61m2/10000 =			0.755161	ha
		OWCC		count			count					count		count		count		count																pd	pd (ha)
group code		Count		carbon hs	Area (ha)	Percentage	water yield	Area (ha)	Percentage	Flpop	areA	Flood att public infr	Area (ha)	Flood att priv prop	area	sed ret dams	area (ha)	sed ret sew pip	area (ha)	sed ret storm dr	area (h)	sed ret har	area (ha)	nut retd		nut ret est		phos ret d		phos ret est				9
1	1	12609	Residential	1379	1041.37	2.08844	11214	8468.38	14.2828	39	29.4513	113	85.3332	104	78.5367	601	453.852	253	191.056	223	168.401	86	64.9438	17	12.8377	7	5.28613	9	6.79645	24	18.1239			80
2	2	49722	Environment	52069	39320.5	78.8566	22428	16936.8	28.5656	1197	903.928	2839	2143.9	3093	2335.71	6960	5255.92	1422	1073.84	1516	1144.82	1357	1024.75	228	172.177	55	41.5339	80	60.4129	28	21.1445			1
3	3	909	Industry	118	89.109	0.178707	196	148.012	0.249637	0	0	0	0	0	0	51	38.5132	7	5.28613	5	3.77581	0	0	1	0.755161	0	0	1	0.755161	0	0			2
4	4	380	Future Land Fill	220	166.135	0.333182	0	0	0	0	0	0	0	0	0	3	2.26548	1	0.755161	0	0	0	0	1	0.755161	0	0	2	1.51032	0	0			2
3	5	574	Future General Industry (Dry)	218	164.625	0.330153	0	0	0	0	0	0	0	0	0	54	40.7787	1	0.755161	0	0	0	0	1	0.755161	0	0	2	1.51032	0	0			0
5	6	1405	Rural Residential	248	187.28	0.375587	107	80.8022	0.136281	5	3.77581	8	6.04129	8	6.04129	101	76.2713	1	0.755161	22	16.6135	0	0	1	0.755161	0	0	0	0	3	2.26548			0
3	7	606	Future General Industry (Wet)	345	260.531	0.52249	15	11.3274	0.0191049	0	0	0	0	0	0	28	21.1445	29	21.8997	15	11.3274	0	0	0	0	0	0	0	0	0	0			0
3	8	101	Future Light Industry	88	66.4542	0.133273	0	0	0	0	0	0	0	0	0	11	8.30677	0	0	0	0	0	0	0	0	0	0	0	0	0	0			1
6	9	1669	Future Mixed Use	217	163.87	0.328638	510	385.132	0.649566	1	0.755161	1	0.755161	18	13.5929	38	28.6961	29	21.8997	24	18.1239	7	5.28613	0	0	0	0	1	0.755161	0	0			47
5	10	25907	Rural Residential 1	5487	4143.57	8.30986	16019	12096.9	20.4027	394	297.533	638	481.793	591	446.3	3385	2556.22	167	126.112	294	222.017	74	55.8819	219	165.38	46	34.7374	47	35.4926	21	15.8584			0
7	11	645	Future Tourism / Recreation	23	17.3687	0.0348327	352	265.817	0.448328	0	0	1	0.755161	1	0.755161	40	30.2064	0	0	8	6.04129	0	0	3	2.26548	0	0	0	0	0	0			0
6	12	509	Mixed Use	91	68.7197	0.137816	141	106.478	0.179586	3	2.26548	1	0.755161	6	4.53097	11	8.30677	3	2.26548	0	0	7	5.28613	0	0	0	0	0	0	1	0.755161			0
1	13	3422	Future Residential	791	597.332	1.19794	118	89.109	0.150292	32	24.1652	51	38.5132	63	47.5751	180	135.929	62	46.82	105	79.2919	65	49.0855	0	0	1	0.755161	0	0	4	3.02064			0
8	14	1016	Agriculture	193	145.746	0.292291	249	188.035	0.317141	0	0	0	0	0	0	70	52.8613	4	3.02064	1	0.755161	0	0	0	0	0	0	0	0	0	0			0
1	15	38	Future Cemetery	1	0.755161	0.00151446	0	0	0	0	0	0	0	0	0	2	1.51032	4	3.02064	0	0	0	0	0	0	0	0	0	0	0	0			0
1	16	15	Cemetery	15	11.3274	0.0227169	0	0	0	0	0	0	0	0	0	0	0	0	0	0	0	0	0	0	0	0	0	0	0	0	0			1
2	17	1026	Open Space Conservation	908	685.686	1.37513	407	307.351	0.518379	52	39.2684	43	32.4719	95	71.7403	66	49.8406	63	47.5751	50	37.7581	138	104.212	0	0	0	0	1	0.755161	2	1.51032			0
4	18	57	Existing Landfill	25	18.879	0.0378616	1	0.755161	0.00127366	8	6.04129	8	6.04129	8	6.04129	0	0	22	16.6135	0	0	0	0	0	0	0	0	0	0	0	0			0
2	20	138	Green Corridor	30	22.6548	0.0454339	78	58.9026	0.0993453	0	0	0	0	0	0	2	1.51032	0	0	4	3.02064	3	2.26548	0	0	0	0	0	0	0	0			0
8	21	1142	Agriculture Small Holding	336	253.734	0.50886	767	579.208	0.976896	0	0	0	0	0	0	88	66.4542	0	0	0	0	0	0	0	0	0	0	0	0	0	0			0
6	22	131	Future Business Park	117	88.3538	0.177192	19	14.3481	0.0241995	0	0	0	0	0	0	17	12.8377	0	0	0	0	0	0	0	0	0	0	0	0	0	0			0
7	23	1360	Equestrian	78	1472.56	2.9532	944	17821.8	30.0583	2	37.7581	2	37.7581	7	132.153	17	320.943	0	0	1	18.879	13	245.427	0	0	0	0	0	0	0	0			0
6	24	36	Town Centre	5	94.3951	0.189308	19	358.701	0.604988	0	0	0	0	1	18.879	0	0	0	0	0	0	0	0	0	0	0	0	0	0	0	0			0
	25	7	EDITS	0	0	0	7	5.28613	0.00891561	0	0	0	0	0	0	0	0	0	0	0	0	0	0	0	0	0	0	0	0	0	0			1
9	26	1992	Dam	58	43.7993	0.0878389	966	729.486	1.23035	0	0	4	3.02064	4	3.02064	23	17.3687	0	0	0	0	0	0	1	0.755161	0	0	1	0.755161	1	0.755161			6
2	27	2080	Environmental Amenity	978	738.547	1.48114	845	638.111	1.07624	47	35.4926	58	43.7993	104	78.5367	264	199.363	96	72.4955	79	59.6577	115	86.8435	1	0.755161	0	0	6	4.53097	2	1.51032
				64038	49863.3	100	55402	59290.7	100		1380.43	3767			3243.42		9379.1		1634.17		1790.49		1643.99		357.191		82.3125				64.9438
					ha	%		ha	%		ha	%	ha	%	ha	%	ha	%	ha	%	ha	%	ha	%	ha	%	ha	%	ha	%	ha	%
					Carbon	Carbon		Water yield	Water yield		fpop		fpi		fpr		sretdam		sedretsp		sedret sd		srethar		nd		ne		pd		pe
		1	Urban residential / Cemetery		1650.78	3.31062		8557.48	14.4331		53.6164	3.88403	123.846	4.29882	126.112	3.88824	591.291	6.30435	240.896	14.7412	247.693		114.029		12.8377		6.04129		6.79645		21.1445
		2	Environment / amenity		40767.4	81.7583		17941.1	30.2596		978.689	70.8972	2220.17	77.0642	2485.99	76.6473	5506.63	58.7118	1193.91	73.0591	1245.26		1218.07		172.932		41.5339		65.699		24.1652
		3	Industry / Gen, Light, Wet		580.719	1.16462		159.339	0.268742		0	0	0	0	0	0	108.743	1.15942	27.941	1.7098	15.1032		0		1.51032		0		2.26548		0
		4	Landfill		185.014	0.371043		0.755161	0.00127366		6.04129	0.437637	6.04129	0.209699	6.04129	0.186263	2.26548	0.0241546	17.3687	1.06285	0		0		0.755161		0		1.51032		0
		5	Rural Residential		4330.85	8.68545		12177.7	20.539		301.309	21.8271	487.834	16.9332	452.341	13.9464	2632.49	28.0676	126.867	7.7634	238.631		55.8819		166.135		34.7374		35.4926		18.1239
		6	Mixed use / town centre / bus park		415.339	0.832955		864.659	1.45834		3.02064	0.218818	1.51032	0.0524246	37.0029	1.14086	49.8406	0.531401	24.1652	1.47874	18.1239		10.5723		0		0		0.755161		0.755161
		7	Tourism / recreation /equestrian		1489.93	2.98804		18092.9	30.5156		37.7581	2.73523	38.5132	1.33683	132.908	4.09779	351.15	3.74396	0	0	24.9203		245.427		2.26548		0		0		0
		8	Agriculture		399.48	0.801151		767.244	1.29404		0	0	0	0	0	0	119.315	1.27214	3.02064	0.184843	0.755161		0		0		0		0		0
		9	Dam		43.7993	0.0878389		729.486	1.23035		0	0	3.02064	0.104849	3.02064	0.0931315	17.3687	0.185185	0	0	0		0		0.755161		0		0.755161		0.755161
					49863.3	100		59290.7	100		1380.43	100	2880.94	100	3243.42	100	9379.1	100	1634.17	100	1790.49		1643.99		357.191		82.3125		113.274		64.9438

## Sheet: SDPnorthhs
	Area = grid cell count * 7551.61m2 (grid cell area - 86.9*86.9m)
	Area per grid cell	7551.61m2/10000 =			0.755161
		OWCC		count		count				count		count		count		count															HSRichness - no of HS in each grid cell
group code		Count		carbon hs	Area (ha)	water yield	Area (ha)	Flpop	Flood at pop (ha)	Flood att public infr	Area (ha)	Flood att priv prop	area	sed ret dams	area (ha)	sed ret sew pip	area (ha)	sed ret storm dr	area (h)	sed ret har	area (ha)	nd	area (h)	ne	area (h)	pd	area (h)	pe	area (h)		1	2	3	4	5	6	7	8
1	1	23350	Existing Residential	2712	2048	1035	781.592	175	132.153	268	202.383	172	129.888	153	115.54	329	248.448	224	169.156	0	0	22	16.6135	24	18.1239	1	0.755161	45	33.9822		3130	529	163	64	35	8	1	1
2	2	10724	Existing Agriculture	2729	2060.83	2637	1991.36	173	130.643	137	103.457	109	82.3125	691	521.816	55	41.5339	8	6.04129	0	0	5	3.77581	0	0	0	0	0	0		2988	1043	441	37	0	0	0	0
3	3	3401	Future Industry	209	157.829	146	110.254	2	1.51032	10	7.55161	5	3.77581	0	0	56	42.289	8	6.04129	0	0	0	0	0	0	0	0	1	0.755161		397	17	2	0	0	0	0	0
3	4	1663	Existing Industry	150	113.274	0	0	0	0	0	0	0	0	0	0	3	2.26548	4	3.02064	0	0	0	0	0	0	0	0	3	2.26548		149	1	3	0	0	0	0	0
4	5	761	Existing Commercial	295	222.772	45	33.9822	4	3.02064	41	30.9616	31	23.41	1	0.755161	5	3.77581	2	1.51032	0	0	1	0.755161	0	0	0	0	1	0.755161		296	29	17	4	1	0	0	0
4	6	12	Existing Mixed Use	3	2.26548	0	0	0	0	0	0	0	0	0	0	0	0	0	0	0	0	0	0	0	0	0	0	0	0		3	0	0	0	0	0	0	0
1	7	9028	Future Residential	1129	852.577	218	164.625	23	17.3687	16	12.0826	50	37.7581	7	5.28613	262	197.852	85	64.1887	0	0	0	0	0	0	0	0	3	2.26548		1459	108	35	0	1	0	0	0
4	8	147	Future Commercial	30	22.6548	0	0	0	0	0	0	0	0	0	0	0	0	0	0	0	0	0	0	0	0	0	0	0	0		30	0	0	0	0	0	0	0
4	9	2567	Future Business Park	75	56.6371	0	0	1	0.755161	4	3.02064	9	6.79645	0	0	28	21.1445	1	0.755161	0	0	0	0	0	0	0	0	0	0		107	4	1	0	0	0	0	0
2	10	513	Future Intensive Agricult	34	25.6755	0	0	0	0	0	0	0	0	0	0	0	0	0	0	0	0	0	0	0	0	0	0	0	0		34	0	0	0	0	0	0	0
5	11	13861	D'MOSS	14265	10772.4	3512	2652.13	527	397.97	905	683.421	728	549.757	869	656.235	641	484.058	407	307.351	0	0	40	30.2064	32	24.1652	15	11.3274	29	21.8997		12134	2161	1210	372	57	12	3	0
6	12	289	Dam	16	12.0826	283	213.711	0	0	0	0	0	0	50	37.7581	0	0	1	0.755161	0	0	1	0.755161	0	0	0	0	0	0		222	59	4	0	0	1	0	0
7	13	5539	Rural Residential	848	640.377	2420	1827.49	43	32.4719	88	66.4542	75	56.6371	493	372.294	0	0	19	14.3481	0	0	33	24.9203	7	5.28613	4	3.02064	9	6.79645		1714	756	214	37	0	0	0	0
4	14	71	Existing Office Park	3	2.26548	0	0	0	0	0	0	0	0	0	0	0	0	0	0	0	0	0	0	0	0	0	0	0	0		3	0	0	0	0	0	0	0
3	15	312	Existing Extractive Indus	42	31.7168	0	0	0	0	1	0.755161	6	4.53097	0	0	13	9.81709	8	6.04129	00	0	0	0	0	0	0	0	1	0.755161		40	14	1	0	0	0	0	0
3	16	1264	Airport/Tradeport	166	125.357	0	0	0	0	2	1.51032	2	1.51032	0	0	4	3.02064	2	1.51032	0	0	0	0	0	0	0	0	1	0.755161		163	4	2	0	0	0	0	0
4	17	51	Future Office Park	3	2.26548	0	0	0	0	0	0	0	0	0	0	1	0.755161	0	0	0	0	0	0	0	0	0	0	0	0		4	0	0	0	0	0	0	0
4	18	860	Future Mixed Use	132	99.6813	0	0	2	1.51032	22	16.6135	3	2.26548	0	0	40	30.2064	0	0	0	0	0	0	0	0	0	0	0	0		165	7	5	0	1	0	0	0
4	19	220	Future Tradezone	15	11.3274	0	0	0	0	0	0	0	0	0	0	0	0	0	0	0	0	0	0	0	0	0	0	0	0		15	0	0	0	0	0	0	0
5	20	519	Public Open Space	49	37.0029	0	0	3	2.26548	26	19.6342	10	7.55161	0	0	22	16.6135	7	5.28613	0	0	0	0	0	0	0	0	0	0		75	7	8	1	0	0	0	0
3	21	146	Road	28	21.1445	0	0	0	0	0	0	1	0.755161	0	0	5	3.77581	1	0.755161	0	0	0	0	0	0	0	0	0	0		1	1	0	0	0	0	0	0
					17318.1	10296	7775.14	953	719.668	1520	1147.84	1201	906.948	2264	1709.68	1464	1105.56	0	586.76	0	0	0	77.0264	0	47.5751	0	15.1032	0	70.23
				Ha	%	ha	%	ha	%	ha	%	ha	%	ha	%	ha	%	ha	%	ha	%	ha	%	ha	%	ha	%	ha	%	ha	%	ha	%	ha	%	ha	%
				Carbon	Carbon	Water Yield	Water yield	Flood attenuation Pop	Flood attenuation Pop	Flood attenuation public infrastructure	Flood attenuation public infrastructure	Flood attenuation private infrastructure	Flood attenuation private infrastructure	Sediment retention - dams	Sediment retention - dams	Sediment retention - sewer pipes	Sediment retention - sewer pipes	Sediment retention - storm drains	Sediment retention - storm drains	Sediment retention harbour	Sediment retention harbour	Nutrient retention - dams	Nutrient retention - dams	Nutrient retention - estuaries	Nutrient retention - estuaries	Phosphorus retention - dams	Phosphorus retention - dams	Phosphorus retention - estuaries	Phosphorus retention - estuaries
		1	Urban residential	2900.57	16.7488	946.217	12.1698	149.522	20.7765	214.466	18.6842	167.646	18.4846	120.826	7.06714	446.3	40.3689	233.345	39.7683	0	0	16.6135	21.5686	18.1239	38.0952	0.755161	5	36.2477	5
		2	Agriculture	2086.51	12.0481	1991.36	25.6119	130.643	18.1532	103.457	9.01316	82.3125	9.07577	521.816	30.5212	41.5339	3.75683	6.04129	1.0296	0	0	3.77581	4.90196	0	0	0	0	0	0
		3	Industry / Extractive / Airport / tradeport	449.321	2.59451	110.254	1.41803	1.51032	0.209864	9.81709	0.855263	10.5723	1.1657	0	0	61.168	5.53279	17.3687	2.9601	0	0	0	0	0	0	0	0	4.53097	0
		4	Commercial/Office Park/mixed-use	419.87	2.42445	33.9822	0.437063	5.28613	0.734523	50.5958	4.40789	32.4719	3.58035	0.755161	0.0441696	55.8819	5.05464	2.26548	0.3861	0	0	0.755161	0.980392	0	0	0	0	0.755161	0
		5	Environment (D'MOSS / POS)	10809.4	62.4166	2652.13	34.1103	400.235	55.6139	703.055	61.25	557.309	61.4488	656.235	38.3834	500.672	45.2869	312.637	53.2819	0	0	30.2064	39.2157	24.1652	50.7937	11.3274	75	21.8997	75
		6	Dam	12.0826	0.0697685	213.711	2.74864	0	0	0	0	0	0	37.7581	2.20848	0	0	0.755161	0.1287	0	0	0.755161	0.980392	0	0	0	0	0	0
		7	Rural Residential	640.377	3.69773	1827.49	23.5043	32.4719	4.51207	66.4542	5.78947	56.6371	6.2448	372.294	21.7756	0	0	14.3481	2.4453	0	0	24.9203	32.3529	5.28613	11.1111	3.02064	20	6.79645	20
				17318.1	100	7775.14	100	719.668	100	1147.84	100	906.948	100	1709.68	100	1105.56	100	586.76	100	0	0	77.0264	100	47.5751	100	15.1032	100	70.23	100
					Carbon		Water yield		Flood attenuation Pop		Flood attenuation public infrastructure		Flood attenuation private infrastructure		Sediment retention - dams		Sediment retention - sewer pipes		Sediment retention - storm drains		Nutrient retention - dams		Nutrient retention - estuaries		Phosphorus retention - dams		Phosphorus retention - estuaries
			Urban residential		16.7488		12.1698		20.7765		18.6842		18.4846		7.06714		40.3689		39.7683		21.5686		38.0952		5		5
			Agriculture		12.0481		25.6119		18.1532		9.01316		9.07577		30.5212		3.75683		1.0296		4.90196		0		0		0
			Industry / Extractive / Airport / tradeport		2.59451		1.41803		0.209864		0.855263		1.1657		0		5.53279		2.9601		0		0		0		0
			Commercial/Office Park/mixed-use		2.42445		0.437063		0.734523		4.40789		3.58035		0.0441696		5.05464		0.3861		0.980392		0		0		0
			Environment (D'MOSS / POS)		62.4166		34.1103		55.6139		61.25		61.4488		38.3834		45.2869		53.2819		39.2157		50.7937		75		75
			Dam		0.0697685		2.74864		0		0		0		2.20848		0		0.1287		0.980392		0		0		0
			Rural Residential		3.69773		23.5043		4.51207		5.78947		6.2448		21.7756		0		2.4453		32.3529		11.1111		20		20
					100		100		100		100		100		100		100		100		100		100		100		100
